# Supplementary material for: DNA Interactions and Biological Activity of 2,9-Disubstituted 1,10-Phenanthroline Thiosemicarbazone-Based Ligands and a 4-Phenylthiazole Derivative
Source: Biology (Basel). 2024 Jan 20;13(1):60. doi: 10.3390/biology13010060 (PMC10813753; doi:10.3390/biology13010060)
Supplement: Supplementary file 1 [file biology-13-00060-s001.zip]

Archive with 1 entries (1 files):
- biology-2823733-supplementary.pdf
